# Supplementary material for: Minimizing reference bias with an imputed personalized reference
Source: Genome Res. 2026 Apr;36(4):740–53. doi: 10.1101/gr.280989.125 (PMC13138014; doi:10.1101/gr.280989.125)
Supplement: Supplement 1 [file Supplemental_Code.zip]

Archive with 168 entries (136 files):
- imputefirst-main/
- imputefirst-main/README.md
- imputefirst-main/imputefirst_workflows/
- imputefirst-main/imputefirst_workflows/README.md
- imputefirst-main/imputefirst_workflows/downstream_analysis_with_giraffe/
- imputefirst-main/imputefirst_workflows/downstream_analysis_with_giraffe/gen_vg_autoindex_VCF.sh
- imputefirst-main/imputefirst_workflows/downstream_analysis_with_giraffe/README.md
- imputefirst-main/imputefirst_workflows/downstream_analysis_with_giraffe/run_vg_giraffe.sh
- imputefirst-main/imputefirst_workflows/downstream_analysis_with_giraffe/variant_calling/
- imputefirst-main/imputefirst_workflows/downstream_analysis_with_giraffe/variant_calling/run_GATK-HC.sh
- imputefirst-main/imputefirst_workflows/downstream_analysis_with_leviosam2/
- imputefirst-main/imputefirst_workflows/downstream_analysis_with_leviosam2/config.yaml
- imputefirst-main/imputefirst_workflows/downstream_analysis_with_leviosam2/download_resource.sh
- imputefirst-main/imputefirst_workflows/downstream_analysis_with_leviosam2/fix_HGSVC3.py
- imputefirst-main/imputefirst_workflows/downstream_analysis_with_leviosam2/gen_diploid_ref.sh
- imputefirst-main/imputefirst_workflows/downstream_analysis_with_leviosam2/invert.py
- imputefirst-main/imputefirst_workflows/downstream_analysis_with_leviosam2/README.md
- imputefirst-main/imputefirst_workflows/downstream_analysis_with_leviosam2/snakefile
- imputefirst-main/imputefirst_workflows/upstream_personalization/
- imputefirst-main/imputefirst_workflows/upstream_personalization/beagle_imputation.smk
- imputefirst-main/imputefirst_workflows/upstream_personalization/download_exampleData.sh
- imputefirst-main/imputefirst_workflows/upstream_personalization/download_linkage_maps.sh
- imputefirst-main/imputefirst_workflows/upstream_personalization/env.yml
- imputefirst-main/imputefirst_workflows/upstream_personalization/genotyping.smk
- imputefirst-main/imputefirst_workflows/upstream_personalization/glimpse1_imputation.smk
- imputefirst-main/imputefirst_workflows/upstream_personalization/README.md
- imputefirst-main/imputefirst_workflows/upstream_personalization/Snakefile
- imputefirst-main/imputefirst_workflows/upstream_personalization/configs/
- imputefirst-main/imputefirst_workflows/upstream_personalization/configs/exampleData_config.yaml
- imputefirst-main/imputefirst_workflows/upstream_personalization/HGSVC3_reference_panel/
- imputefirst-main/imputefirst_workflows/upstream_personalization/HGSVC3_reference_panel/fix_VCF.py
- imputefirst-main/imputefirst_workflows/upstream_personalization/HGSVC3_reference_panel/README.md
- imputefirst-main/plots_data_scripts/
- imputefirst-main/plots_data_scripts/downstream_plots/
- imputefirst-main/plots_data_scripts/downstream_plots/downstream_plots.html
- imputefirst-main/plots_data_scripts/downstream_plots/downstream_plots.Rmd
- imputefirst-main/plots_data_scripts/downstream_plots/Figure_7.pdf
- imputefirst-main/plots_data_scripts/downstream_plots/Figure_8.pdf
- imputefirst-main/plots_data_scripts/downstream_plots/Figure_S8.pdf
- imputefirst-main/plots_data_scripts/downstream_plots/overall_stats_v1.5.csv
- imputefirst-main/plots_data_scripts/downstream_plots/overhead_stats.csv
- imputefirst-main/plots_data_scripts/downstream_plots/biastools/
- imputefirst-main/plots_data_scripts/downstream_plots/biastools/Figure_5.pdf
- imputefirst-main/plots_data_scripts/downstream_plots/biastools/Figure_S5.pdf
- imputefirst-main/plots_data_scripts/downstream_plots/biastools/Figure_S6.pdf
- imputefirst-main/plots_data_scripts/downstream_plots/biastools/Figure_S7.pdf
- imputefirst-main/plots_data_scripts/downstream_plots/biastools/indel_balance_plot.py
- imputefirst-main/plots_data_scripts/downstream_plots/biastools/README.txt
- imputefirst-main/plots_data_scripts/downstream_plots/biastools/run_biastools.sh
- imputefirst-main/plots_data_scripts/downstream_plots/biastools/run_indel.sh
- imputefirst-main/plots_data_scripts/downstream_plots/ROC_plots/
- imputefirst-main/plots_data_scripts/downstream_plots/ROC_plots/Figure_6.pdf
- imputefirst-main/plots_data_scripts/downstream_plots/ROC_plots/Figure_S9.pdf
- imputefirst-main/plots_data_scripts/downstream_plots/ROC_plots/plot_ROC.R
- imputefirst-main/plots_data_scripts/downstream_plots/ROC_plots/rocplot-grouped.R
- imputefirst-main/plots_data_scripts/downstream_plots/ROC_plots/roc_data_files_v1.5.zip
- imputefirst-main/plots_data_scripts/downstream_plots/ROC_plots/run_ROC_plot_commands.sh
- imputefirst-main/plots_data_scripts/downstream_plots/ROC_plots/roc_data_files_v1.5/
- imputefirst-main/plots_data_scripts/downstream_plots/ROC_plots/roc_data_files_v1.5/HG001/
- imputefirst-main/plots_data_scripts/downstream_plots/ROC_plots/roc_data_files_v1.5/HG002/
- imputefirst-main/plots_data_scripts/downstream_plots/ROC_plots/roc_data_files_v1.5/HG003/
- imputefirst-main/plots_data_scripts/downstream_plots/ROC_plots/roc_data_files_v1.5/HG004/
- imputefirst-main/plots_data_scripts/downstream_plots/ROC_plots/roc_data_files_v1.5/HG005/
- imputefirst-main/plots_data_scripts/upstream_plots/
- imputefirst-main/plots_data_scripts/upstream_plots/call_accuracy_filt_prep_f1.csv
- imputefirst-main/plots_data_scripts/upstream_plots/Figure_2.pdf
- imputefirst-main/plots_data_scripts/upstream_plots/Figure_3.pdf
- imputefirst-main/plots_data_scripts/upstream_plots/Figure_4.pdf
- imputefirst-main/plots_data_scripts/upstream_plots/Figure_S1.pdf
- imputefirst-main/plots_data_scripts/upstream_plots/Figure_S2.pdf
- imputefirst-main/plots_data_scripts/upstream_plots/Figure_S3.pdf
- imputefirst-main/plots_data_scripts/upstream_plots/impute_mem_stats.csv
- imputefirst-main/plots_data_scripts/upstream_plots/impute_time_stats.csv
- imputefirst-main/plots_data_scripts/upstream_plots/panels_accuracy_happy.csv
- imputefirst-main/plots_data_scripts/upstream_plots/phase1_mem_stats.csv
- imputefirst-main/plots_data_scripts/upstream_plots/phase1_time_stats.csv
- imputefirst-main/plots_data_scripts/upstream_plots/samples_panel_accuracy_happy.csv
- imputefirst-main/plots_data_scripts/upstream_plots/upstream_plots.html
- imputefirst-main/plots_data_scripts/upstream_plots/upstream_plots.Rmd
- imputefirst-main/plots_data_scripts/upstream_plots/window_accuracy_filt_prep.csv
- __MACOSX/
- __MACOSX/._imputefirst-main
- __MACOSX/imputefirst-main/
- __MACOSX/imputefirst-main/._imputefirst_workflows
- __MACOSX/imputefirst-main/._plots_data_scripts
- __MACOSX/imputefirst-main/._README.md
- __MACOSX/imputefirst-main/imputefirst_workflows/
- __MACOSX/imputefirst-main/imputefirst_workflows/._downstream_analysis_with_giraffe
- __MACOSX/imputefirst-main/imputefirst_workflows/._downstream_analysis_with_leviosam2
- __MACOSX/imputefirst-main/imputefirst_workflows/._README.md
- __MACOSX/imputefirst-main/imputefirst_workflows/._upstream_personalization
- __MACOSX/imputefirst-main/imputefirst_workflows/downstream_analysis_with_giraffe/
- __MACOSX/imputefirst-main/imputefirst_workflows/downstream_analysis_with_giraffe/._README.md
- __MACOSX/imputefirst-main/imputefirst_workflows/downstream_analysis_with_giraffe/._run_vg_giraffe.sh
- __MACOSX/imputefirst-main/imputefirst_workflows/downstream_analysis_with_giraffe/._variant_calling
- __MACOSX/imputefirst-main/imputefirst_workflows/downstream_analysis_with_leviosam2/
- __MACOSX/imputefirst-main/imputefirst_workflows/downstream_analysis_with_leviosam2/._config.yaml
- __MACOSX/imputefirst-main/imputefirst_workflows/downstream_analysis_with_leviosam2/._download_resource.sh
- __MACOSX/imputefirst-main/imputefirst_workflows/downstream_analysis_with_leviosam2/._fix_HGSVC3.py
- __MACOSX/imputefirst-main/imputefirst_workflows/downstream_analysis_with_leviosam2/._gen_diploid_ref.sh
- __MACOSX/imputefirst-main/imputefirst_workflows/downstream_analysis_with_leviosam2/._invert.py
- __MACOSX/imputefirst-main/imputefirst_workflows/downstream_analysis_with_leviosam2/._README.md
- __MACOSX/imputefirst-main/imputefirst_workflows/downstream_analysis_with_leviosam2/._snakefile
- __MACOSX/imputefirst-main/imputefirst_workflows/upstream_personalization/
- __MACOSX/imputefirst-main/imputefirst_workflows/upstream_personalization/._beagle_imputation.smk
- __MACOSX/imputefirst-main/imputefirst_workflows/upstream_personalization/._configs
- __MACOSX/imputefirst-main/imputefirst_workflows/upstream_personalization/._download_exampleData.sh
- __MACOSX/imputefirst-main/imputefirst_workflows/upstream_personalization/._download_linkage_maps.sh
- __MACOSX/imputefirst-main/imputefirst_workflows/upstream_personalization/._env.yml
- __MACOSX/imputefirst-main/imputefirst_workflows/upstream_personalization/._genotyping.smk
- __MACOSX/imputefirst-main/imputefirst_workflows/upstream_personalization/._glimpse1_imputation.smk
- __MACOSX/imputefirst-main/imputefirst_workflows/upstream_personalization/._HGSVC3_reference_panel
- __MACOSX/imputefirst-main/imputefirst_workflows/upstream_personalization/._README.md
- __MACOSX/imputefirst-main/imputefirst_workflows/upstream_personalization/._Snakefile
- __MACOSX/imputefirst-main/imputefirst_workflows/upstream_personalization/configs/
- __MACOSX/imputefirst-main/plots_data_scripts/
- __MACOSX/imputefirst-main/plots_data_scripts/._downstream_plots
- __MACOSX/imputefirst-main/plots_data_scripts/._upstream_plots
- __MACOSX/imputefirst-main/plots_data_scripts/downstream_plots/
- __MACOSX/imputefirst-main/plots_data_scripts/downstream_plots/._biastools
- __MACOSX/imputefirst-main/plots_data_scripts/downstream_plots/._downstream_plots.html
- __MACOSX/imputefirst-main/plots_data_scripts/downstream_plots/._downstream_plots.Rmd
- __MACOSX/imputefirst-main/plots_data_scripts/downstream_plots/._Figure_7.pdf
- __MACOSX/imputefirst-main/plots_data_scripts/downstream_plots/._Figure_8.pdf
- __MACOSX/imputefirst-main/plots_data_scripts/downstream_plots/._Figure_S8.pdf
- __MACOSX/imputefirst-main/plots_data_scripts/downstream_plots/._overall_stats_v1.5.csv
- __MACOSX/imputefirst-main/plots_data_scripts/downstream_plots/._overhead_stats.csv
- __MACOSX/imputefirst-main/plots_data_scripts/downstream_plots/._ROC_plots
- __MACOSX/imputefirst-main/plots_data_scripts/downstream_plots/biastools/
- __MACOSX/imputefirst-main/plots_data_scripts/downstream_plots/biastools/._Figure_5.pdf
- __MACOSX/imputefirst-main/plots_data_scripts/downstream_plots/biastools/._Figure_S5.pdf
- __MACOSX/imputefirst-main/plots_data_scripts/downstream_plots/biastools/._Figure_S6.pdf
- __MACOSX/imputefirst-main/plots_data_scripts/downstream_plots/biastools/._Figure_S7.pdf
- __MACOSX/imputefirst-main/plots_data_scripts/downstream_plots/biastools/._indel_balance_plot.py
- __MACOSX/imputefirst-main/plots_data_scripts/downstream_plots/biastools/._README.txt
- __MACOSX/imputefirst-main/plots_data_scripts/downstream_plots/biastools/._run_biastools.sh
- __MACOSX/imputefirst-main/plots_data_scripts/downstream_plots/biastools/._run_indel.sh
- __MACOSX/imputefirst-main/plots_data_scripts/downstream_plots/ROC_plots/
- __MACOSX/imputefirst-main/plots_data_scripts/downstream_plots/ROC_plots/._Figure_6.pdf
- __MACOSX/imputefirst-main/plots_data_scripts/downstream_plots/ROC_plots/._Figure_S9.pdf
- __MACOSX/imputefirst-main/plots_data_scripts/downstream_plots/ROC_plots/._plot_ROC.R
- __MACOSX/imputefirst-main/plots_data_scripts/downstream_plots/ROC_plots/._rocplot-grouped.R
- __MACOSX/imputefirst-main/plots_data_scripts/downstream_plots/ROC_plots/._roc_data_files_v1.5
- __MACOSX/imputefirst-main/plots_data_scripts/downstream_plots/ROC_plots/._roc_data_files_v1.5.zip
- __MACOSX/imputefirst-main/plots_data_scripts/downstream_plots/ROC_plots/._run_ROC_plot_commands.sh
- __MACOSX/imputefirst-main/plots_data_scripts/downstream_plots/ROC_plots/roc_data_files_v1.5/
- __MACOSX/imputefirst-main/plots_data_scripts/downstream_plots/ROC_plots/roc_data_files_v1.5/._HG001
- __MACOSX/imputefirst-main/plots_data_scripts/downstream_plots/ROC_plots/roc_data_files_v1.5/._HG002
- __MACOSX/imputefirst-main/plots_data_scripts/downstream_plots/ROC_plots/roc_data_files_v1.5/._HG003
- __MACOSX/imputefirst-main/plots_data_scripts/downstream_plots/ROC_plots/roc_data_files_v1.5/._HG004
- __MACOSX/imputefirst-main/plots_data_scripts/downstream_plots/ROC_plots/roc_data_files_v1.5/._HG005
- __MACOSX/imputefirst-main/plots_data_scripts/upstream_plots/
- __MACOSX/imputefirst-main/plots_data_scripts/upstream_plots/._call_accuracy_filt_prep_f1.csv
- __MACOSX/imputefirst-main/plots_data_scripts/upstream_plots/._Figure_2.pdf
- __MACOSX/imputefirst-main/plots_data_scripts/upstream_plots/._Figure_3.pdf
- __MACOSX/imputefirst-main/plots_data_scripts/upstream_plots/._Figure_4.pdf
- __MACOSX/imputefirst-main/plots_data_scripts/upstream_plots/._Figure_S1.pdf
- __MACOSX/imputefirst-main/plots_data_scripts/upstream_plots/._Figure_S2.pdf
- __MACOSX/imputefirst-main/plots_data_scripts/upstream_plots/._Figure_S3.pdf
- __MACOSX/imputefirst-main/plots_data_scripts/upstream_plots/._impute_mem_stats.csv
- __MACOSX/imputefirst-main/plots_data_scripts/upstream_plots/._impute_time_stats.csv
- __MACOSX/imputefirst-main/plots_data_scripts/upstream_plots/._panels_accuracy_happy.csv
- __MACOSX/imputefirst-main/plots_data_scripts/upstream_plots/._phase1_mem_stats.csv
- __MACOSX/imputefirst-main/plots_data_scripts/upstream_plots/._phase1_time_stats.csv
- __MACOSX/imputefirst-main/plots_data_scripts/upstream_plots/._samples_panel_accuracy_happy.csv
- __MACOSX/imputefirst-main/plots_data_scripts/upstream_plots/._upstream_plots.html
- __MACOSX/imputefirst-main/plots_data_scripts/upstream_plots/._upstream_plots.Rmd
- __MACOSX/imputefirst-main/plots_data_scripts/upstream_plots/._window_accuracy_filt_prep.csv
