# Supplementary material for: Minimizing reference bias with an imputed personalized reference
Source: Genome Res. 2026 Apr;36(4):740–53. doi: 10.1101/gr.280989.125 (PMC13138014; doi:10.1101/gr.280989.125)
Supplement: Supplement 1 [file Supplemental_Code.zip › imputefirst-main/imputefirst_workflows/downstream_analysis_with_leviosam2/config.yaml]

# config.yaml
reference: "./resources/ncbi_dataset/data/GCF_000001405.40/GCF_000001405.40_GRCh38.p14_genomic.fna"
chm13_reference: "./resources/chm13v2.0.fa"
chm13_to_grch38_clft: "resources/chm13v2-grch38.clft"
threads: 48
reads_r1: "/data/blangme2/reads/HG002.novaseq.pcr-free.30x.R1.fq.gz"
reads_r2: "/data/blangme2/reads/HG002.novaseq.pcr-free.30x.R2.fq.gz"
sample: "HG002"
L_value: 50
vcf_name: "BBBC20_HGSVC3"
vcf:      "HG002_BBBC20_HGSVC3.vcf.gz"
# scripts
gen_diploid_ref_script: "gen_diploid_ref.sh"
chaintools_script: "invert.py"
leviosam2_container: "./resources/leviosam2_v0.5.0.sif"
deepvariant_container: "./resources/deepvariant_1.6.0.sif"

#flags
chm13: True
