# Supplementary material for: Minimizing reference bias with an imputed personalized reference
Source: Genome Res. 2026 Apr;36(4):740–53. doi: 10.1101/gr.280989.125 (PMC13138014; doi:10.1101/gr.280989.125)
Supplement: Supplement 1 [file Supplemental_Code.zip › imputefirst-main/imputefirst_workflows/downstream_analysis_with_leviosam2/invert.py]

#!/usr/bin/env python3
'''
Switch the source and target reference of a chain file

Nae-Chyun Chen
Johns Hopkins University
2022
'''
import argparse
import sys
import re


def parse_args():
    parser = argparse.ArgumentParser()
    parser.add_argument('-c',
                        '--chain',
                        default='',
                        help='Path to the input chain file.')
    parser.add_argument(
        '-o',
        '--out',
        default='',
        help='Path to the output verbose chain file. [empty string]')
    args = parser.parse_args()
    return args


def invert(in_fn: str, out_fn: str) -> None:
    if in_fn == '-':
        f = sys.stdin
    else:
        f = open(in_fn, 'r')
    if out_fn:
        fo = open(out_fn, 'w')
    else:
        fo = sys.stdout

    # f = open(in_fn, 'r')
    # fo = open(out_fn, 'w')
    for line in f:
        if not line:
            continue
        line = line.rstrip()
        fields = re.split(r'[\s\t]+', line)
        if fields[0] == 'chain':
            source = fields[2]
            source_len = int(fields[3])
            s_start = int(fields[5])
            s_end = int(fields[6])
            dest = fields[7]
            dest_len = int(fields[8])
            strand = fields[9]
            d_start = int(fields[10])
            d_end = int(fields[11])
            changed = fields[:2] + fields[7:12] + fields[2:7] + [fields[12]]
            if strand == '-':
                changed[5] = str(dest_len - d_end)
                changed[6] = str(dest_len - d_start)
                changed[10] = str(source_len - s_end)
                changed[11] = str(source_len - s_start)
                changed[4] = '+'
                changed[9] = '-'
            changed_str = ' '.join(changed)
            print(f'{changed_str}', file=fo)
            chain_list = []
        elif len(fields) == 3:
            l = int(fields[0])
            ds = int(fields[1])
            dd = int(fields[2])
            changed = [fields[0], fields[2], fields[1]]
            changed_str = ' '.join(changed)
            if strand == '+':
                chain_list += [fields[0], fields[2], fields[1]]
            else:
                chain_list += [fields[0], fields[1], fields[2]]
        elif len(fields) == 1 and fields[0] != '':
            l = int(fields[0])
            chain_list.append(fields[0])
            if strand == '-':
                chain_list = chain_list[::-1]
            for i in range(int(len(chain_list) / 3)):
                p = ' '.join(chain_list[i * 3:(i + 1) * 3])
                print(p, file=fo)
            print(chain_list[-1], file=fo)
            print('', file=fo)


if __name__ == '__main__':
    args = parse_args()

    print('Input chain:', args.chain, file=sys.stderr)
    print('Output chain (verbose):', args.out, file=sys.stderr)
    invert(in_fn=args.chain, out_fn=args.out)
