# Supplementary material for: Minimizing reference bias with an imputed personalized reference
Source: Genome Res. 2026 Apr;36(4):740–53. doi: 10.1101/gr.280989.125 (PMC13138014; doi:10.1101/gr.280989.125)
Supplement: Supplement 1 [file Supplemental_Code.zip › imputefirst-main/imputefirst_workflows/downstream_analysis_with_leviosam2/snakefile]

# Snakefile

# Configuration
configfile: "config.yaml"

# Global variables
REF = config["reference"]
CHM13_REF = config["chm13_reference"]
CHM13_TO_GRCH38_CLFT = config["chm13_to_grch38_clft"]
THREADS = config["threads"]
READS_R1 = config["reads_r1"]
READS_R2 = config["reads_r2"]
SAMPLE = config["sample"]
L_VALUE = config["L_value"]
VCF_NAME = config["vcf_name"]
VCF = config["vcf"]
GEN_DIPLOID_REF_SH = config["gen_diploid_ref_script"]
CHAINTOOLS_PY = config["chaintools_script"]
LEVIOSAM2_CONTAINER = config["leviosam2_container"]
DEEPVARIANT_CONTAINER = config["deepvariant_container"]
HAPLOTYPES = ["1", "2"]
FLAG_CHM13 = config["chm13"]

# Final output target
if FLAG_CHM13:
    rule all:
        input:
            expand(
                "deepvariant_output/{SAMPLE}.{VCF_NAME}.L{L_VALUE}.chm13.L{L_VALUE}.g70.vcf.gz",
                SAMPLE = SAMPLE,
                VCF_NAME = VCF_NAME,
                L_VALUE = L_VALUE,
            )
else:
    rule all:
        input:
            expand(
                "deepvariant_output/{SAMPLE}.{VCF_NAME}.L{L_VALUE}.g70.vcf.gz",
                SAMPLE = SAMPLE,
                VCF_NAME = VCF_NAME,
                L_VALUE = L_VALUE,
            )

rule personalized_genome_build:
    input:
        ref = REF,
        vcf = VCF
    output:
        hap1 = "personalized_genome_build/{SAMPLE}.{VCF_NAME}.Haplotype_1.fa",
        hap2 = "personalized_genome_build/{SAMPLE}.{VCF_NAME}.Haplotype_2.fa",
        hap1_chain = "personalized_genome_build/{SAMPLE}.{VCF_NAME}.refToHap1.chain",
        hap2_chain = "personalized_genome_build/{SAMPLE}.{VCF_NAME}.refToHap2.chain"
    benchmark:
        "benchmarks/{SAMPLE}.{VCF_NAME}.personalized_genome_build.txt"
    log:
        "logs/{SAMPLE}.{VCF_NAME}.personalized_genome_build.txt"
    threads: THREADS
    params:
        script = GEN_DIPLOID_REF_SH
    shell:
        """
        bash {params.script} {input.ref} {input.vcf} {SAMPLE}.{VCF_NAME} ./personalized_genome_build {threads}
        """


# Index chain files (unchanged)
rule index_chains:
    input:
        hap1_chain = "personalized_genome_build/{SAMPLE}.{VCF_NAME}.refToHap1.chain",
        hap2_chain = "personalized_genome_build/{SAMPLE}.{VCF_NAME}.refToHap2.chain",
        ref_fai = REF + ".fai"
    output:
        hap1_reverse = "personalized_genome_build/{SAMPLE}.{VCF_NAME}.Hap1toRef.chain",
        hap2_reverse = "personalized_genome_build/{SAMPLE}.{VCF_NAME}.Hap2toRef.chain",
        hap1_index = "personalized_genome_build/{SAMPLE}.{VCF_NAME}.Hap1toRef.clft",
        hap2_index = "personalized_genome_build/{SAMPLE}.{VCF_NAME}.Hap2toRef.clft"
    benchmark:
        "benchmarks/{SAMPLE}.{VCF_NAME}.index_chains.txt"
    log:
        "logs/{SAMPLE}.{VCF_NAME}.index_chains.txt"
    singularity:
        LEVIOSAM2_CONTAINER
    params:
        script = CHAINTOOLS_PY,
        hap1_prefix = "personalized_genome_build/{SAMPLE}.{VCF_NAME}.Hap1toRef",
        hap2_prefix = "personalized_genome_build/{SAMPLE}.{VCF_NAME}.Hap2toRef"
    shell:
        """
        python3 {params.script} -c {input.hap1_chain} -o {output.hap1_reverse}
        python3 {params.script} -c {input.hap2_chain} -o {output.hap2_reverse}
        singularity exec {LEVIOSAM2_CONTAINER} leviosam2 index -c {output.hap1_reverse} -p {params.hap1_prefix} -F {input.ref_fai}
        singularity exec {LEVIOSAM2_CONTAINER} leviosam2 index -c {output.hap2_reverse} -p {params.hap2_prefix} -F {input.ref_fai}
        """

#BWA index and alignment for both haplotypes
rule bwa_align:
    input:
        ref = "personalized_genome_build/{SAMPLE}.{VCF_NAME}.Haplotype_{HAPLOTYPES}.fa",
        r1 = READS_R1,
        r2 = READS_R2
    output:
        bam = "personalized_alignment/{SAMPLE}.{VCF_NAME}.L{L_VALUE}.Hap{HAPLOTYPES}.bam",
        bai = "personalized_alignment/{SAMPLE}.{VCF_NAME}.L{L_VALUE}.Hap{HAPLOTYPES}.bam.bai"
    benchmark:
        "benchmarks/{SAMPLE}.{VCF_NAME}.{L_VALUE}.{HAPLOTYPES}.bwa_align.txt"
    log:
        "logs/{SAMPLE}.{VCF_NAME}.{L_VALUE}.{HAPLOTYPES}.bwa_align.txt"
    threads: THREADS
    params:
        L = L_VALUE
    shell:
        """
        bwa index {input.ref}
        bwa mem -t {threads} -L {params.L} -R '@RG\\tID:chm13\\tSM:{SAMPLE}\\tPL:ILLUMINA\\tDS:novaseq\\tPU:novaseq' \
            {input.ref} {input.r1} {input.r2} | \
            samtools sort -@ {threads} -o {output.bam}
        samtools index {output.bam}
        """

# Lift BAMs
rule lift_bams:
    input:
        bam = "personalized_alignment/{SAMPLE}.{VCF_NAME}.L{L_VALUE}.Hap{HAPLOTYPES}.bam",
        clft = "personalized_genome_build/{SAMPLE}.{VCF_NAME}.Hap{HAPLOTYPES}toRef.clft",
        ref = REF
    output:
        lifted = "personalized_alignment/lifted_to_Ref.{SAMPLE}.{VCF_NAME}.L{L_VALUE}.Hap{HAPLOTYPES}.g70.bam"
    benchmark:
        "benchmarks/{SAMPLE}.{VCF_NAME}.{L_VALUE}.{HAPLOTYPES}.lift_bams.txt"
    log:
        "logs/{SAMPLE}.{VCF_NAME}.{L_VALUE}.{HAPLOTYPES}.lift_bams.txt"
    threads: THREADS
    params:
        output_prefix = "personalized_alignment/lifted_to_Ref.{SAMPLE}.{VCF_NAME}.L{L_VALUE}.Hap{HAPLOTYPES}.g70"
    singularity:
        LEVIOSAM2_CONTAINER
    shell:
        """
        singularity exec {LEVIOSAM2_CONTAINER} leviosam2 lift -f {input.ref} -m -G 70 \
            -C {input.clft} \
            -a "{input.bam}" \
            -p {params.output_prefix} -O bam -t {threads}
        """

# Sort lifted BAMs
rule sort_lifted_bams:
    input:
        lifted = "personalized_alignment/lifted_to_Ref.{SAMPLE}.{VCF_NAME}.L{L_VALUE}.Hap{HAPLOTYPES}.g70.bam"
    output:
        rsorted = "personalized_alignment/rsorted.lifted_to_Ref.{SAMPLE}.{VCF_NAME}.L{L_VALUE}.Hap{HAPLOTYPES}.g70.bam"
    benchmark:
        "benchmarks/{SAMPLE}.{VCF_NAME}.{L_VALUE}.{HAPLOTYPES}.sort_lifted_bams.txt"
    log:
        "logs/{SAMPLE}.{VCF_NAME}.{L_VALUE}.{HAPLOTYPES}.sort_lifted_bams.txt"
    threads: THREADS
    shell:
        "samtools sort -n -@ {threads} {input} -o {output}"

rule align_n_lift_chm13:
    singularity:
        LEVIOSAM2_CONTAINER
    input:
        r1 = READS_R1,
        r2 = READS_R2,
        ref = REF,
        clft = CHM13_TO_GRCH38_CLFT
    output:
        bam = "personalized_alignment/{SAMPLE}.L{L_VALUE}.chm13.bam",
        rsorted = "personalized_alignment/rsorted.lifted_to_Ref.{SAMPLE}.L{L_VALUE}.chm13.g70.bam"
    benchmark:
        "benchmarks/{SAMPLE}.{L_VALUE}.align_n_lift_chm13.txt"
    log:
        "logs/{SAMPLE}.{L_VALUE}.align_n_lift_chm13.txt"
    threads: THREADS
    params:
        L = L_VALUE,
        output_prefix = "personalized_alignment/lifted_to_Ref.{SAMPLE}.L{L_VALUE}.chm13.g70"
    shell:
        """
        bwa mem -t {threads} -L {params.L} -R '@RG\\tID:chm13\\tSM:{SAMPLE}\\tPL:ILLUMINA\\tDS:novaseq\\tPU:novaseq' \
            {CHM13_REF} {input.r1} {input.r2} | \
            samtools sort -@ {threads} -o {output.bam}
        singularity exec {LEVIOSAM2_CONTAINER} leviosam2 lift -f {input.ref} -m -G 70 \
            -C {input.clft} \
            -a "{output.bam}" \
            -p {params.output_prefix} -O bam -t {threads}
        samtools sort -n -@ {threads} {params.output_prefix}.bam -o {output.rsorted}
        """

# Reconcile BAMs
if FLAG_CHM13:
    rule reconcile:
        singularity:
            LEVIOSAM2_CONTAINER
        input:
            hap1 = "personalized_alignment/rsorted.lifted_to_Ref.{SAMPLE}.{VCF_NAME}.L{L_VALUE}.Hap1.g70.bam",
            hap2 = "personalized_alignment/rsorted.lifted_to_Ref.{SAMPLE}.{VCF_NAME}.L{L_VALUE}.Hap2.g70.bam",
            chm13 = "personalized_alignment/rsorted.lifted_to_Ref.{SAMPLE}.L{L_VALUE}.chm13.g70.bam"
            #chm13 = "../bwa_Ltag_experiment/rsorted_lifted_chm13_to_grch38.L{L_VALUE}.g70.bam"  # TODO need to fix in the future
        output:
            bam = "personalized_alignment/reconciled.{SAMPLE}.{VCF_NAME}.L{L_VALUE}.chm13.L{L_VALUE}.g70.bam"
        benchmark:
            "benchmarks/{SAMPLE}.{VCF_NAME}.{L_VALUE}.reconcile_chm13.txt"
        log:
            "logs/{SAMPLE}.{VCF_NAME}.{L_VALUE}.reconcile_chm13.txt"
        shell:
            """
            singularity exec {LEVIOSAM2_CONTAINER} leviosam2 reconcile \
                -s {SAMPLE}_{VCF_NAME}_Hap1:{input.hap1} \
                -s {SAMPLE}_{VCF_NAME}_Hap2:{input.hap2} \
                -s chm13_to_grch38:{input.chm13} \
                -m -o {output.bam}
            """
else:
    rule reconcile:
        singularity:
            LEVIOSAM2_CONTAINER
        input:
            hap1 = "personalized_alignment/rsorted.lifted_to_Ref.{SAMPLE}.{VCF_NAME}.L{L_VALUE}.Hap1.g70.bam",
            hap2 = "personalized_alignment/rsorted.lifted_to_Ref.{SAMPLE}.{VCF_NAME}.L{L_VALUE}.Hap2.g70.bam",
        output:
            bam = "personalized_alignment/reconciled.{SAMPLE}.{VCF_NAME}.L{L_VALUE}.g70.bam"
        benchmark:
            "benchmarks/{SAMPLE}.{VCF_NAME}.{L_VALUE}.reconcile_noChm13.txt"
        log:
            "logs/{SAMPLE}.{VCF_NAME}.{L_VALUE}.reconcile_noChm13.txt"
        shell:
            """
            singularity exec {LEVIOSAM2_CONTAINER} leviosam2 reconcile \
                -s {SAMPLE}_{VCF_NAME}_Hap1:{input.hap1} \
                -s {SAMPLE}_{VCF_NAME}_Hap2:{input.hap2} \
                -m -o {output.bam}
            """

# Final sort and index
if FLAG_CHM13:
    rule final_sort:
        input:
            bam = "personalized_alignment/reconciled.{SAMPLE}.{VCF_NAME}.L{L_VALUE}.chm13.L{L_VALUE}.g70.bam"
        output:
            bam = "personalized_alignment/sorted.reconciled.{SAMPLE}.{VCF_NAME}.L{L_VALUE}.chm13.L{L_VALUE}.g70.bam"
        benchmark:
            "benchmarks/{SAMPLE}.{VCF_NAME}.{L_VALUE}.final_sort.txt"
        log:
            "logs/{SAMPLE}.{VCF_NAME}.{L_VALUE}.final_sort.txt"
        threads: THREADS
        shell:
            """
            samtools sort -@ {threads} {input} > {output}
            samtools index {output}
            """
else:
    rule final_sort:
        input:
            bam = "personalized_alignment/reconciled.{SAMPLE}.{VCF_NAME}.L{L_VALUE}.g70.bam"
        output:
            bam = "personalized_alignment/sorted.reconciled.{SAMPLE}.{VCF_NAME}.L{L_VALUE}.g70.bam"
        benchmark:
            "benchmarks/{SAMPLE}.{VCF_NAME}.{L_VALUE}.final_sort.txt"
        log:
            "logs/{SAMPLE}.{VCF_NAME}.{L_VALUE}.final_sort.txt"
        threads: THREADS
        shell:
            """
            samtools sort -@ {threads} {input} > {output}
            samtools index {output}
            """

# DeepVariant
if FLAG_CHM13:
    rule deepvariant:
        input:
            sorted_bam = "personalized_alignment/sorted.reconciled.{SAMPLE}.{VCF_NAME}.L{L_VALUE}.chm13.L{L_VALUE}.g70.bam",
            ref = REF
        output:
            vcf ="deepvariant_output/{SAMPLE}.{VCF_NAME}.L{L_VALUE}.chm13.L{L_VALUE}.g70.vcf.gz"
        benchmark:
            "benchmarks/{SAMPLE}.{VCF_NAME}.{L_VALUE}.deepvariant.txt"
        log:
            "logs/{SAMPLE}.{VCF_NAME}.{L_VALUE}.deepvariant.txt"
        threads: THREADS
        singularity:
            DEEPVARIANT_CONTAINER
        shell:
            """
            mkdir -p deepvariant_output
            singularity exec {DEEPVARIANT_CONTAINER} /opt/deepvariant/bin/run_deepvariant \
                --model_type WGS \
                --sample_name {SAMPLE} \
                --ref={input.ref} \
                --reads={input.sorted_bam} \
                --num_shards {threads} \
                --output_vcf {output.vcf} \
                --haploid_contigs="chrX,chrY" \
                --dry_run=false
            """
else:
    rule deepvariant:
        input:
            sorted_bam = "personalized_alignment/sorted.reconciled.{SAMPLE}.{VCF_NAME}.L{L_VALUE}.g70.bam",
            ref = REF
        output:
            vcf ="deepvariant_output/{SAMPLE}.{VCF_NAME}.L{L_VALUE}.g70.vcf.gz"
        benchmark:
            "benchmarks/{SAMPLE}.{VCF_NAME}.{L_VALUE}.deepvariant.txt"
        log:
            "logs/{SAMPLE}.{VCF_NAME}.{L_VALUE}.deepvariant.txt"
        threads: THREADS
        singularity:
            DEEPVARIANT_CONTAINER
        shell:
            """
            mkdir -p deepvariant_output/
            singularity exec {DEEPVARIANT_CONTAINER} /opt/deepvariant/bin/run_deepvariant \
                --model_type WGS \
                --sample_name {SAMPLE} \
                --ref={input.ref} \
                --reads={input.sorted_bam} \
                --num_shards {threads} \
                --output_vcf {output.vcf} \
                --haploid_contigs="chrX,chrY" \
                --dry_run=false
            """
