# Supplementary material for: Minimizing reference bias with an imputed personalized reference
Source: Genome Res. 2026 Apr;36(4):740–53. doi: 10.1101/gr.280989.125 (PMC13138014; doi:10.1101/gr.280989.125)
Supplement: Supplement 1 [file Supplemental_Code.zip › imputefirst-main/imputefirst_workflows/upstream_personalization/env.yml]

name: genotyping_imputation
channels:
  - conda-forge
  - bioconda
  - defaults
dependencies:
  - bowtie2=2.5.4
  - bwa=0.7.17
  
  - bcftools=1.21
  - samtools=1.21
  - tabix    
  - htslib    
  - parallel
  
  # Read processing
  - seqtk=1.4
  
  # Utilities
  - bc        
  
  # Imputation requirements
  - java-jdk 
  
  # Workflow management
  - snakemake-minimal
  
  # Python dependencies
  - python=3.9
