# Supplementary material for: Minimizing reference bias with an imputed personalized reference
Source: Genome Res. 2026 Apr;36(4):740–53. doi: 10.1101/gr.280989.125 (PMC13138014; doi:10.1101/gr.280989.125)
Supplement: Supplement 1 [file Supplemental_Code.zip › imputefirst-main/imputefirst_workflows/upstream_personalization/Snakefile]

# Validate configurations upfront
if 'align_mode' not in config:
    raise ValueError("align_mode must be specified in config")
if config['align_mode'] not in ['paired', 'unpaired']:
    raise ValueError("align_mode in config must be one of: paired, unpaired")

if 'aligner' not in config:
    raise ValueError("aligner must be specified in config")
if config['aligner'] not in ['bowtie2', 'bwa']:
    raise ValueError("aligner in config must be one of: bowtie2, bwa")

if 'bcftools_mode' not in config:
    raise ValueError("bcftools_mode must be specified in config")
if config['bcftools_mode'] not in ['filter', 'unfilter']:
    raise ValueError("bcftools_mode in config must be one of: filter, unfilter")

if 'covs' not in config:
    raise ValueError("covs must be specified in config")

# Process covs to replace "NA" with read_cov
if 'covs' in config:
    config['covs'] = [str(config['read_cov']) if x == "NA" else x for x in config['covs']]

if 'impute_mode' not in config:
    raise ValueError("impute_mode must be specified in config")
if config['impute_mode'] not in ['beagle', 'glimpse1']:
    raise ValueError("impute_mode in config must be one of: beagle, glimpse1")

# Include other workflow files
include: "genotyping.smk"

# Include imputation workflow based on config
if config['impute_mode'] == "beagle":
    include: "beagle_imputation.smk"
elif config["impute_mode"] == "glimpse1":
    include: "glimpse1_imputation.smk"

rule all:
    input:
        # Imputation outputs based on impute_mode and other parameters
        imputation=expand("imputed_final/{sample_name}.r_real.c{cov}.{aligner}.{align_mode}.{bcftools_mode}.{impute_mode}.vcf.gz",
               sample_name=config['sample_name'],
               cov=config['covs'],
               aligner=config['aligner'],
               align_mode=config['align_mode'],
               bcftools_mode=config['bcftools_mode'],
               impute_mode=config['impute_mode'])
