# Supplementary material for: Minimizing reference bias with an imputed personalized reference
Source: Genome Res. 2026 Apr;36(4):740–53. doi: 10.1101/gr.280989.125 (PMC13138014; doi:10.1101/gr.280989.125)
Supplement: Supplement 1 [file Supplemental_Code.zip › imputefirst-main/imputefirst_workflows/upstream_personalization/configs/exampleData_config.yaml]

#Original sample reads coverage 
read_cov: 30  

#Sample name 
sample_name: "HG002" 

#Path to fastq file1
fq1: "exampleData/HG002_chr21_R1.fastq.gz" 

#Path to fastq file2
fq2: "exampleData/HG002_chr21_R2.fastq.gz"

#Path to reference fasta file 
fa: "exampleData/GRCh38_no_alt_chr21.fasta" 

#Desired coverage levels for downsampling - provide "NA" ((to use original reads)) if no downsampling is desired 
covs: ["5"]

#Seed for reproducibility
seed: 100  

#Aligner choice: bowtie2 or bwa
aligner: "bowtie2"

#BWA-specific parameters (only used when aligner is bwa: "default" or <Lvalue>)
bwa_L_flag: "default"

#pre-genotyping alignment mode: paired/unpaired
align_mode: "unpaired"

#bcfools mode to filter/unfilter the genotyping calls 
bcftools_mode: "filter"
#QUAL and DP thresholds for bcftools filtering
bcftools_filter_QUAL: 20 
bcftools_filter_DP: 100

#imputation mode: beagle/glimpse1
impute_mode: "beagle

#Path to reference panel file 
ref_panel: "exampleData/hsvc.all.less1.chr21.fixed.vcf.gz" 

##Beagle imputation parameters  
#jar file 
#beagle_jar: "beagle.18May20.d20.jar"

#chromosome-wise genetic map files: beagle format   
beagle_maps: {
    "21": "linkage_maps/beagle/beagle_chr21_GRCh38.map",
}

## glimpse1 imputation parameters
glimpse_maps: {
    "21": "linkage_maps/glimpse/glimpse_chr21_GRCh38.map",
}
