# Supplementary material for: Minimizing reference bias with an imputed personalized reference
Source: Genome Res. 2026 Apr;36(4):740–53. doi: 10.1101/gr.280989.125 (PMC13138014; doi:10.1101/gr.280989.125)
Supplement: Supplement 1 [file Supplemental_Code.zip › imputefirst-main/plots_data_scripts/downstream_plots/overall_stats_v1.5.csv]

Sample	Pipeline	Version	TP	FP	FN	Total_Errors	Precision	Recall	F1
HG003	BWA-MEM	1.5.0	3806629	6181	25368	31549	0.998389	0.99338	0.995878
HG003	Leviosam2(benchmark)	1.5.0	3820394	7361	11604	18965	0.998088	0.996972	0.99753
HG003	Giraffe(diploid)	1.5.0	3816312	9654	15685	25339	0.997492	0.995907	0.996699
HG004	Giraffe(Imputefirst_c20)	1.5.0	3842446	6299	14683	20982	0.998373	0.996193	0.997282
HG002	Giraffe(Imputefirst_c5)	1.5.0	3876585	5125	14011	19136	0.998688	0.996399	0.997542
HG005	Leviosam2(benchmark)	1.5.0	3680744	5882	11663	17545	0.998411	0.996841	0.997625
HG004	Giraffe(Imputefirst_c5)	1.5.0	3842200	6316	14929	21245	0.998369	0.99613	0.997248
HG005	Giraffe(HPRC_pangenome)	1.5.0	3677694	5754	14713	20467	0.998444	0.996015	0.997228
HG001	Giraffe(Imputefirst_c20)	1.5.0	3712574	5267	9513	14780	0.998591	0.997444	0.998017
HG003	Giraffe(HPRC_pangenome)	1.5.0	3817133	7550	14864	22414	0.998038	0.996121	0.997079
HG002	Giraffe(benchmark)	1.5.0	3880464	6276	10132	16408	0.998395	0.997396	0.997895
HG002	Leviosam2(benchmark)	1.5.0	3879156	5884	11440	17324	0.998495	0.99706	0.997777
HG001	Giraffe(HPRC_pangenome)	1.5.0	3712049	6617	10040	16657	0.99823	0.997303	0.997766
HG004	Giraffe(benchmark)	1.5.0	3846006	7166	11123	18289	0.998152	0.997116	0.997634
HG005	Leviosam2(Imputefirst_c20)	1.5.0	3679408	6219	12999	19218	0.998319	0.99648	0.997399
HG004	Giraffe(diploid)	1.5.0	3839626	9398	17503	26901	0.997573	0.995462	0.996517
HG001	Giraffe(diploid)	1.5.0	3712058	7476	10030	17506	0.998001	0.997305	0.997653
HG005	Leviosam2(Imputefirst_c5)	1.5.0	3679253	6151	13154	19305	0.998338	0.996438	0.997387
HG003	Leviosam2(Imputefirst_c20)	1.5.0	3819323	7329	12674	20003	0.998096	0.996693	0.997394
HG004	Leviosam2(Imputefirst_c20)	1.5.0	3843411	7003	13718	20721	0.998192	0.996443	0.997317
HG003	Giraffe(Imputefirst_c20)	1.5.0	3818073	6348	13924	20272	0.99835	0.996366	0.997357
HG001	Leviosam2(Imputefirst_c5)	1.5.0	3713115	6637	8973	15610	0.998225	0.997589	0.997907
HG002	Leviosam2(Imputefirst_c5)	1.5.0	3878028	6296	12568	18864	0.998389	0.99677	0.997579
HG003	Leviosam2(Imputefirst_c5)	1.5.0	3819009	8063	12988	21051	0.997906	0.996611	0.997258
HG004	Leviosam2(benchmark)	1.5.0	3844309	6779	12820	19599	0.99825	0.996676	0.997463
HG004	Leviosam2(Imputefirst_c5)	1.5.0	3842948	7591	14181	21772	0.998041	0.996323	0.997181
HG001	Leviosam2(Imputefirst_c20)	1.5.0	3713303	6065	8785	14850	0.998378	0.99764	0.998009
HG002	Leviosam2(Imputefirst_c20)	1.5.0	3878261	5966	12335	18301	0.998473	0.99683	0.997651
HG005	Giraffe(Imputefirst_c20)	1.5.0	3678303	4965	14104	19069	0.998657	0.99618	0.997417
HG001	Giraffe(Imputefirst_c5)	1.5.0	3712344	5276	9743	15019	0.998588	0.997382	0.997985
HG001	Leviosam2(benchmark)	1.5.0	3713385	5824	8704	14528	0.998442	0.997662	0.998052
HG005	Giraffe(Imputefirst_c5)	1.5.0	3678299	4745	14108	18853	0.998717	0.996179	0.997446
HG005	Giraffe(diploid)	1.5.0	3675569	7125	16838	23963	0.998073	0.99544	0.996755
HG003	Giraffe(Imputefirst_c5)	1.5.0	3818031	6409	13966	20375	0.998334	0.996355	0.997344
HG004	Giraffe(HPRC_pangenome)	1.5.0	3840839	6960	16290	23250	0.998202	0.995777	0.996988
HG002	Giraffe(diploid)	1.5.0	3875005	7904	15591	23495	0.997977	0.995993	0.996984
HG001	Giraffe(benchmark)	1.5.0	3715091	5536	6997	12533	0.99852	0.99812	0.99832
HG002	Giraffe(HPRC_pangenome)	1.5.0	3875608	6536	14988	21524	0.998327	0.996148	0.997236
HG004	BWA-MEM	1.5.0	3830601	5583	26528	32111	0.998554	0.993122	0.995831
HG003	Giraffe(benchmark)	1.5.0	3821717	7613	10280	17893	0.998024	0.997317	0.99767
HG001	BWA-MEM	1.5.0	3702356	5837	19732	25569	0.998434	0.994699	0.996563
HG005	BWA-MEM	1.5.0	3667005	4789	25403	30192	0.998701	0.99312	0.995903
HG005	Giraffe(benchmark)	1.5.0	3681858	5678	10549	16227	0.998466	0.997143	0.997804
HG002	BWA-MEM	1.5.0	3865545	4821	25051	29872	0.998762	0.993561	0.996155
HG002	Giraffe(Imputefirst_c20)	1.5.0	3876923	5292	13673	18965	0.998645	0.996486	0.997564
HG004	Giraffe(diploid_reported)	1.5.0	3842192	6841	14937	21778	0.998223	0.996127	0.997174
HG002	Giraffe(diploid_reported)	1.5.0	3877205	6089	13391	19480	0.998432	0.996558	0.997494
HG001	Giraffe(diploid_reported)	1.5.0	3713275	6228	8814	15042	0.998326	0.997632	0.997979
HG005	Giraffe(diploid_reported)	1.5.0	3678581	5493	13826	19319	0.998509	0.996256	0.997381
HG003	Giraffe(diploid_reported)	1.5.0	3818538	7082	13459	20541	0.998149	0.996488	0.997318
