# Supplementary material for: Minimizing reference bias with an imputed personalized reference
Source: Genome Res. 2026 Apr;36(4):740–53. doi: 10.1101/gr.280989.125 (PMC13138014; doi:10.1101/gr.280989.125)
Supplement: Supplement 1 [file Supplemental_Code.zip › imputefirst-main/plots_data_scripts/downstream_plots/overhead_stats.csv]

Pipeline	Step	Time_min	Memory_GB	CPU_sec
BWA-MEM	Alignment_lifting	166.12	10.12	315563.56
Giraffe(linear)	Alignment_lifting	145.60	54.26	280694.18
Giraffe(1kGP_pangenome)	Alignment_lifting	230.45	71.89	444300.74
Giraffe(HPRC_pangenome)	Alignment_lifting	245.37	52.63	472920.17
Giraffe(diploid)	Personalization	87.56	125.16	37632.47
Giraffe(diploid)	Alignment_lifting	309.17	64.25	487703.54
Giraffe(Imputefirst_c1)	Personalization	59.36	42.49	17551.97
Giraffe(Imputefirst_c1)	Indexing	92.88	126.57	20779.55
Giraffe(Imputefirst_c1)	Alignment_lifting	181.33	60.29	349693.77
Giraffe(Imputefirst_c5)	Personalization	148.80	43.13	69115.99
Giraffe(Imputefirst_c5)	Indexing	93.53	126.36	18841.63
Giraffe(Imputefirst_c5)	Alignment_lifting	182.09	60.38	352221.29
Giraffe(Imputefirst_c20)	Personalization	405.22	42.88	287855.24
Giraffe(Imputefirst_c20)	Indexing	92.27	126.46	18730.61
Giraffe(Imputefirst_c20)	Alignment_lifting	181.02	60.40	350652.21
Leviosam2(Imputefirst_c1)	Personalization	59.36	42.49	17551.97
Leviosam2(Imputefirst_c1)	Indexing	172.71	4.35	10165.95
Leviosam2(Imputefirst_c1)	Alignment_lifting	1521.56	37.06	1476738.58
Leviosam2(Imputefirst_c5)	Personalization	148.80	43.13	69115.99
Leviosam2(Imputefirst_c5)	Indexing	177.23	4.35	10394.66
Leviosam2(Imputefirst_c5)	Alignment_lifting	1455.60	37.06	1364192.97
Leviosam2(Imputefirst_c20)	Personalization	405.22	42.88	287855.24
Leviosam2(Imputefirst_c20)	Indexing	177.23	4.35	10424.89
Leviosam2(Imputefirst_c20)	Alignment_lifting	1441.91	37.06	1365111.68
