# Supplementary material for: Minimizing reference bias with an imputed personalized reference
Source: Genome Res. 2026 Apr;36(4):740–53. doi: 10.1101/gr.280989.125 (PMC13138014; doi:10.1101/gr.280989.125)
Supplement: Supplement 1 [file Supplemental_Code.zip › imputefirst-main/plots_data_scripts/downstream_plots/biastools/README.txt]

Figures generated in the manuscript using biastools:  
Figure 5 - Merged_biastools_plot.pdf 
Figure S5 - HG003.GIAB.4.2.1.edit.indel_balance.pdf 
Figure S6 - HG004.GIAB.4.2.1.edit.indel_balance.pdf
Figure S7 - HG005.GIAB.4.2.1.edit.indel_balance.pdf 

Installation guide for biastools: 
https://github.com/maojanlin/biastools

Scripts used in line: 
run_biastools.sh 
run_indel.sh
