# Supplementary material for: Minimizing reference bias with an imputed personalized reference
Source: Genome Res. 2026 Apr;36(4):740–53. doi: 10.1101/gr.280989.125 (PMC13138014; doi:10.1101/gr.280989.125)
Supplement: Supplement 1 [file Supplemental_Code.zip › imputefirst-main/plots_data_scripts/downstream_plots/biastools/run_indel.sh]

SAMPLE=HG002
python3 ~/scr4_blangme2/maojan/biastools/biastools/indel_balance_plot.py \
                      -lr edit_linear_bwa_report/${SAMPLE}.edit_linear_bwa.real.bias.all \
                          edit_pangenome_1kgp_report/${SAMPLE}.edit_pangenome_1kgp.real.bias.all \
                          edit_pangenome_hprc_report/${SAMPLE}.edit_pangenome_hprc.real.bias.all \
                          edit_VG_personalized_report/${SAMPLE}.edit_VG_personalized.real.bias.all \
                          edit_imputefirst-giraffe_report/${SAMPLE}.edit_imputefirst-giraffe.real.bias.all \
                          edit_imputefirst-leviosam_report/${SAMPLE}.edit_imputefirst-leviosam.real.bias.all \
                      -ln "BWA-MEM" "Giraffe (1kGP_pangenome)" \
                          "Giraffe (HPRC_pangenome)" "Giraffe (diploid)" \
                          "Giraffe (imputefirst_c20)" "LevioSAM2 (Imputefirst_c20)" \
                      -vcf ./plot/${SAMPLE}.het.vcf.gz \
                      -bd 30 \
                      -map \
                      -out ./plot/${SAMPLE}.GIAB.4.2.1.edit \
                      -real
