# Supplementary material for: Minimizing reference bias with an imputed personalized reference
Source: Genome Res. 2026 Apr;36(4):740–53. doi: 10.1101/gr.280989.125 (PMC13138014; doi:10.1101/gr.280989.125)
Supplement: Supplement 1 [file Supplemental_Code.zip › imputefirst-main/plots_data_scripts/upstream_plots/call_accuracy_filt_prep_f1.csv]

imputetype	method	fn	variable	altprec	altrec	hetprec	hetrec	altscore	hetscore
calls(pre-impute)	bowtie2_bcftools	any	0.01	0.84773	0.0115	0.11429	0	0.0226921662418677	0
calls(pre-impute)	bowtie2_bcftools	snp	0.01	0.84837	0.01397	0.09091	0	0.0274873690191804	0
calls(pre-impute)	bowtie2_bcftools	indel	0.01	0.78373	0.00059	0.5	0	0.00117911235210118	0
calls(pre-impute)	bowtie2_bcftools	sv	0.01	NA	0	NA	0	NA	NA
calls(pre-impute)	bowtie2_bcftools	any	0.05	0.85278	0.05512	0.49107	0.00004	0.103547160700518	0.0000799934841481542
calls(pre-impute)	bowtie2_bcftools	snp	0.05	0.85362	0.0666	0.50262	0.00004	0.123559783530025	0.0000799936338678232
calls(pre-impute)	bowtie2_bcftools	indel	0.05	0.78279	0.00339	0.42424	0.00003	0.00675076471037167	0.0000599957574186249
calls(pre-impute)	bowtie2_bcftools	sv	0.05	NA	0	NA	0	NA	NA
calls(pre-impute)	bowtie2_bcftools	any	0.1	0.85309	0.10523	0.65882	0.0002	0.187350072418399	0.000399878607629511
calls(pre-impute)	bowtie2_bcftools	snp	0.1	0.85402	0.12626	0.68273	0.00023	0.219995440486392	0.000459845086095818
calls(pre-impute)	bowtie2_bcftools	indel	0.1	0.78972	0.00815	0.48544	0.00011	0.0161335004449346	0.00021995015961281
calls(pre-impute)	bowtie2_bcftools	sv	0.1	NA	0	NA	0	NA	NA
calls(pre-impute)	bowtie2_bcftools	any	0.2	0.85859	0.19194	0.71761	0.00095	0.313742138920354	0.00189748803161879
calls(pre-impute)	bowtie2_bcftools	snp	0.2	0.85997	0.22741	0.73795	0.00104	0.359700891500671	0.00207707276147174
calls(pre-impute)	bowtie2_bcftools	indel	0.2	0.79238	0.02162	0.56744	0.00052	0.0420915371007371	0.00103904782026903
calls(pre-impute)	bowtie2_bcftools	sv	0.2	NA	0	NA	0	NA	NA
calls(pre-impute)	bowtie2_bcftools	any	0.5	0.87034	0.38185	0.79522	0.00826	0.530812942125396	0.0163501697615373
calls(pre-impute)	bowtie2_bcftools	snp	0.5	0.87345	0.43987	0.81531	0.00914	0.585088861054427	0.0180773446540118
calls(pre-impute)	bowtie2_bcftools	indel	0.5	0.78958	0.08213	0.63222	0.00422	0.148783896938202	0.00838403745836214
calls(pre-impute)	bowtie2_bcftools	sv	0.5	NA	0	NA	0	NA	NA
calls(pre-impute)	bowtie2_bcftools	any	1	0.88687	0.57167	0.84564	0.04096	0.695211612845722	0.0781353810060907
calls(pre-impute)	bowtie2_bcftools	snp	1	0.89364	0.63865	0.86649	0.04526	0.744928422165517	0.086026514724431
calls(pre-impute)	bowtie2_bcftools	indel	1	0.78732	0.21383	0.67813	0.0213	0.336318504919343	0.0413026864732711
calls(pre-impute)	bowtie2_bcftools	sv	1	NA	0	NA	0	NA	NA
calls(pre-impute)	bowtie2_bcftools	any	2	0.90746	0.75589	0.88058	0.16563	0.824769218023867	0.278816806186139
calls(pre-impute)	bowtie2_bcftools	snp	2	0.92355	0.81583	0.90316	0.18211	0.86635444411227	0.303103315488312
calls(pre-impute)	bowtie2_bcftools	indel	2	0.77205	0.44585	0.70859	0.09066	0.56526560883488	0.160752629089772
calls(pre-impute)	bowtie2_bcftools	sv	2	NA	0	NA	0	NA	NA
calls(pre-impute)	bowtie2_bcftools	any	5	0.91425	0.89699	0.89161	0.56139	0.905537761423113	0.68897582642808
calls(pre-impute)	bowtie2_bcftools	snp	5	0.94954	0.9327	0.92288	0.60879	0.941044668055083	0.733630762762214
calls(pre-impute)	bowtie2_bcftools	indel	5	0.73228	0.7303	0.69317	0.3482	0.73128865976562	0.4635466625695
calls(pre-impute)	bowtie2_bcftools	sv	5	NA	0	NA	0	NA	NA
calls(pre-impute)	bowtie2_bcftools	any	10	0.90541	0.92809	0.88693	0.79585	0.916609726643033	0.838925160151654
calls(pre-impute)	bowtie2_bcftools	snp	10	0.95273	0.95451	0.93553	0.84876	0.953619169375642	0.89003518800195
calls(pre-impute)	bowtie2_bcftools	indel	10	0.69575	0.81127	0.64335	0.56268	0.749082430890101	0.60031703688963
calls(pre-impute)	bowtie2_bcftools	sv	10	NA	0	NA	0	NA	NA
calls(pre-impute)	bowtie2_bcftools	any	20	0.90027	0.93765	0.87726	0.86639	0.918579878884826	0.871791117942248
calls(pre-impute)	bowtie2_bcftools	snp	20	0.9522	0.9644	0.94726	0.91457	0.958261170823333	0.930628014587798
calls(pre-impute)	bowtie2_bcftools	indel	20	0.67769	0.8198	0.58631	0.65806	0.742001965956367	0.62011645828813
calls(pre-impute)	bowtie2_bcftools	sv	20	NA	0	NA	0	NA	NA
beagle_impute	bowtie2_bcftools	any	0.01	0.87852	0.85416	0.65161	0.00004	0.866168759609391	0.0000799950893884754
beagle_impute	bowtie2_bcftools	snp	0.01	0.88394	0.85908	0.63566	0.00004	0.871332715860977	0.0000799949661790153
beagle_impute	bowtie2_bcftools	indel	0.01	0.8544	0.83366	0.73077	0.00004	0.843902591140125	0.0000799956212969171
beagle_impute	bowtie2_bcftools	sv	0.01	0.85668	0.78059	NA	0	0.816866907962645	NA
beagle_impute	bowtie2_bcftools	any	0.05	0.89932	0.90934	0.67718	0.00106	0.904302244534628	0.0021166867185657
beagle_impute	bowtie2_bcftools	snp	0.05	0.90458	0.91523	0.67902	0.00106	0.909873836719218	0.00211669568286084
beagle_impute	bowtie2_bcftools	indel	0.05	0.87533	0.88374	0.67647	0.00103	0.879514896166725	0.00205686819188192
beagle_impute	bowtie2_bcftools	sv	0.05	0.86873	0.83249	0.48387	0.00114	0.850224001246165	0.00227464093523845
beagle_impute	bowtie2_bcftools	any	0.1	0.90753	0.92609	0.72314	0.00349	0.916716067342197	0.0069464750973673
beagle_impute	bowtie2_bcftools	snp	0.1	0.91264	0.93232	0.73736	0.00355	0.922375037724395	0.00706598102333617
beagle_impute	bowtie2_bcftools	indel	0.1	0.88388	0.89864	0.66287	0.00324	0.891198890559433	0.00644848088153608
beagle_impute	bowtie2_bcftools	sv	0.1	0.87723	0.8449	0.5	0.00288	0.860761530198069	0.00572701240852689
beagle_impute	bowtie2_bcftools	any	0.2	0.91398	0.93794	0.73945	0.01028	0.925805003671865	0.0202780894455337
beagle_impute	bowtie2_bcftools	snp	0.2	0.91904	0.94436	0.7535	0.01044	0.931527975099281	0.0205946540304212
beagle_impute	bowtie2_bcftools	indel	0.2	0.89027	0.90906	0.67742	0.00953	0.899566890120212	0.0187955822112235
beagle_impute	bowtie2_bcftools	sv	0.2	0.87876	0.85894	0.58852	0.00933	0.868736967715946	0.0183687935100778
beagle_impute	bowtie2_bcftools	any	0.5	0.92101	0.94835	0.74697	0.0479	0.934480071789276	0.0900269553511895
beagle_impute	bowtie2_bcftools	snp	0.5	0.92607	0.95509	0.76169	0.04866	0.940356159284697	0.0914761162460665
beagle_impute	bowtie2_bcftools	indel	0.5	0.89682	0.91722	0.6813	0.04446	0.90690529470133	0.0834727678571429
beagle_impute	bowtie2_bcftools	sv	0.5	0.88135	0.86839	0.60377	0.03884	0.87482200384057	0.0729849420332706
beagle_impute	bowtie2_bcftools	any	1	0.92093	0.95204	0.76671	0.15967	0.936226631713268	0.264298852954511
beagle_impute	bowtie2_bcftools	snp	1	0.92618	0.95924	0.78376	0.16253	0.942420153811883	0.269229333079711
beagle_impute	bowtie2_bcftools	indel	1	0.89558	0.91831	0.68937	0.1466	0.906802584280193	0.241782939579171
beagle_impute	bowtie2_bcftools	sv	1	0.87633	0.86841	0.65524	0.13337	0.872352024141133	0.221628837574974
beagle_impute	bowtie2_bcftools	any	2	0.91868	0.95146	0.81419	0.43412	0.934782714449185	0.566295491985164
beagle_impute	bowtie2_bcftools	snp	2	0.92429	0.95947	0.83214	0.44238	0.941551499447913	0.577663894171924
beagle_impute	bowtie2_bcftools	indel	2	0.8916	0.91381	0.73252	0.39688	0.90256838723614	0.514826523109616
beagle_impute	bowtie2_bcftools	sv	2	0.86965	0.86321	0.68024	0.33844	0.86641803319368	0.45199753720501
beagle_impute	bowtie2_bcftools	any	5	0.92534	0.94805	0.87359	0.82011	0.936557350044572	0.846005662041684
beagle_impute	bowtie2_bcftools	snp	5	0.93136	0.95682	0.8921	0.84439	0.943918350157294	0.867589584737027
beagle_impute	bowtie2_bcftools	indel	5	0.89679	0.90751	0.78384	0.70919	0.902118154298066	0.744648787499246
beagle_impute	bowtie2_bcftools	sv	5	0.87207	0.85633	0.72516	0.59472	0.864128330363342	0.653494492226566
beagle_impute	bowtie2_bcftools	any	10	0.9287	0.94765	0.88736	0.9168	0.938079308231407	0.901839801347996
beagle_impute	bowtie2_bcftools	snp	10	0.93492	0.95666	0.90639	0.94912	0.945665070681652	0.927262991630333
beagle_impute	bowtie2_bcftools	indel	10	0.89954	0.90642	0.79217	0.76837	0.902966894947839	0.780088511540877
beagle_impute	bowtie2_bcftools	sv	10	0.871	0.85363	0.72928	0.64297	0.862227527063776	0.683410692803789
beagle_impute	bowtie2_bcftools	any	20	0.92924	0.94857	0.89103	0.93388	0.938805509396584	0.911951927930692
beagle_impute	bowtie2_bcftools	snp	20	0.93553	0.95785	0.91063	0.9679	0.94655844098913	0.938392016097693
beagle_impute	bowtie2_bcftools	indel	20	0.89968	0.90607	0.79276	0.77754	0.902863693866814	0.785076240718334
beagle_impute	bowtie2_bcftools	sv	20	0.87103	0.85352	0.72214	0.64987	0.862186107216375	0.684101605381885
glimpse_impute	bowtie2_bcftools	any	0.01	0.85459	0.80707	0.48711	0.35528	0.830150513703164	0.410879618229086
glimpse_impute	bowtie2_bcftools	snp	0.01	0.85619	0.82953	0.4918	0.36544	0.84264918337565	0.419307059866548
glimpse_impute	bowtie2_bcftools	indel	0.01	0.84556	0.70074	0.46277	0.30907	0.766368381814654	0.370616510934909
glimpse_impute	bowtie2_bcftools	sv	0.01	0.84631	0.64372	0.45037	0.25264	0.731242556458595	0.323698032175929
glimpse_impute	bowtie2_bcftools	any	0.05	0.88845	0.88263	0.58691	0.38977	0.885530437360255	0.468443933939468
glimpse_impute	bowtie2_bcftools	snp	0.05	0.89063	0.90575	0.59562	0.4043	0.898126368029036	0.481656864549164
glimpse_impute	bowtie2_bcftools	indel	0.05	0.87607	0.76897	0.54075	0.32247	0.81903363796625	0.404012076874957
glimpse_impute	bowtie2_bcftools	sv	0.05	0.86657	0.71258	0.52051	0.28587	0.78206687217807	0.369052292219549
glimpse_impute	bowtie2_bcftools	any	0.1	0.90102	0.90614	0.63502	0.40414	0.903572747072755	0.493931603987836
glimpse_impute	bowtie2_bcftools	snp	0.1	0.90337	0.92895	0.64582	0.42069	0.915981445926476	0.509493611499189
glimpse_impute	bowtie2_bcftools	indel	0.1	0.88765	0.79214	0.57753	0.32718	0.837179731990308	0.417716760951023
glimpse_impute	bowtie2_bcftools	sv	0.1	0.8746	0.73729	0.54354	0.29785	0.800096574828307	0.384823658469913
glimpse_impute	bowtie2_bcftools	any	0.2	0.90951	0.92006	0.67706	0.42557	0.914754582333554	0.522634835257521
glimpse_impute	bowtie2_bcftools	snp	0.2	0.9122	0.94256	0.68968	0.4444	0.927131523215942	0.540515293453725
glimpse_impute	bowtie2_bcftools	indel	0.2	0.89421	0.80616	0.60932	0.33781	0.847905260149262	0.434648652666477
glimpse_impute	bowtie2_bcftools	sv	0.2	0.87506	0.75413	0.56561	0.31098	0.810106860218882	0.401312809409188
glimpse_impute	bowtie2_bcftools	any	0.5	0.91608	0.92867	0.72795	0.48546	0.922332038053937	0.582475184809751
glimpse_impute	bowtie2_bcftools	snp	0.5	0.91914	0.95124	0.74207	0.50855	0.934914545279569	0.603508177543938
glimpse_impute	bowtie2_bcftools	indel	0.5	0.89862	0.81341	0.6512	0.37772	0.853894492736693	0.478115429771022
glimpse_impute	bowtie2_bcftools	sv	0.5	0.87463	0.76231	0.59402	0.35134	0.814616534876049	0.441531240585597
glimpse_impute	bowtie2_bcftools	any	1	0.91541	0.92845	0.77759	0.63687	0.921883889774712	0.70023011368296
glimpse_impute	bowtie2_bcftools	snp	1	0.91877	0.95203	0.79142	0.66931	0.935104343703228	0.725261095753493
glimpse_impute	bowtie2_bcftools	indel	1	0.8963	0.80885	0.69989	0.48546	0.850332527930094	0.573279789766735
glimpse_impute	bowtie2_bcftools	sv	1	0.86984	0.75939	0.64313	0.44777	0.810871144773912	0.527957319827665
glimpse_impute	bowtie2_bcftools	any	2	0.92147	0.92561	0.83307	0.8219	0.923535360352556	0.827447304784981
glimpse_impute	bowtie2_bcftools	snp	2	0.92537	0.95069	0.84696	0.86717	0.93785913595514	0.856945859648918
glimpse_impute	bowtie2_bcftools	indel	2	0.89956	0.80004	0.75245	0.61064	0.846886305483643	0.674168349852174
glimpse_impute	bowtie2_bcftools	sv	2	0.86675	0.74988	0.69014	0.55762	0.804090595869185	0.616842769122267
glimpse_impute	bowtie2_bcftools	any	5	0.928	0.92632	0.85639	0.89289	0.927159238966306	0.874259200471051
glimpse_impute	bowtie2_bcftools	snp	5	0.93246	0.95183	0.87116	0.94571	0.942045440776101	0.906905528298667
glimpse_impute	bowtie2_bcftools	indel	5	0.90283	0.79814	0.76858	0.64636	0.84726330999371	0.702191426915629
glimpse_impute	bowtie2_bcftools	sv	5	0.86596	0.74664	0.70115	0.58417	0.801885618752325	0.637336687361902
glimpse_impute	bowtie2_bcftools	any	10	0.92978	0.9274	0.86348	0.90825	0.928588474999731	0.88529935148132
glimpse_impute	bowtie2_bcftools	snp	10	0.93431	0.953	0.87856	0.96365	0.94356245661815	0.919139885246524
glimpse_impute	bowtie2_bcftools	indel	10	0.90414	0.79819	0.77296	0.64973	0.847867929954827	0.706008056287737
glimpse_impute	bowtie2_bcftools	sv	10	0.86439	0.74603	0.69928	0.58395	0.800860485711802	0.6364323714377
glimpse_impute	bowtie2_bcftools	any	20	0.93082	0.92809	0.86792	0.91201	0.929452995357494	0.889418931306287
glimpse_impute	bowtie2_bcftools	snp	20	0.93536	0.95387	0.88334	0.96821	0.94452432281935	0.923829895384948
glimpse_impute	bowtie2_bcftools	indel	20	0.90509	0.79781	0.77525	0.64994	0.848070765047859	0.707086051684337
glimpse_impute	bowtie2_bcftools	sv	20	0.86327	0.74382	0.69927	0.57826	0.799105826556074	0.633033854703999
