# Supplementary material for: Minimizing reference bias with an imputed personalized reference
Source: Genome Res. 2026 Apr;36(4):740–53. doi: 10.1101/gr.280989.125 (PMC13138014; doi:10.1101/gr.280989.125)
Supplement: Supplement 1 [file Supplemental_Code.zip › imputefirst-main/plots_data_scripts/upstream_plots/impute_mem_stats.csv]

bcategory	method	variable	memval
glimpse_unphased	bowtie2_bcftools	0.01	.35
glimpse_unphased	bowtie2_bcftools	0.05	.35
glimpse_unphased	bowtie2_bcftools	0.1	.35
glimpse_unphased	bowtie2_bcftools	0.2	.34
glimpse_unphased	bowtie2_bcftools	0.5	.34
glimpse_unphased	bowtie2_bcftools	1	.34
glimpse_unphased	bowtie2_bcftools	2	.33
glimpse_unphased	bowtie2_bcftools	5	.34
beagle	bowtie2_bcftools	0.01	34.77
beagle	bowtie2_bcftools	0.05	34.81
beagle	bowtie2_bcftools	0.1	34.86
beagle	bowtie2_bcftools	0.2	34.84
beagle	bowtie2_bcftools	0.5	34.67
beagle	bowtie2_bcftools	1	34.97
beagle	bowtie2_bcftools	2	35.17
beagle	bowtie2_bcftools	5	34.78
glimpse_phased	bowtie2_bcftools	0.01	.35
glimpse_phased	bowtie2_bcftools	0.05	.35
glimpse_phased	bowtie2_bcftools	0.1	.35
glimpse_phased	bowtie2_bcftools	0.2	.34
glimpse_phased	bowtie2_bcftools	0.5	.34
glimpse_phased	bowtie2_bcftools	1	.34
glimpse_phased	bowtie2_bcftools	2	.33
glimpse_phased	bowtie2_bcftools	5	.34
