# Supplementary material for: Minimizing reference bias with an imputed personalized reference
Source: Genome Res. 2026 Apr;36(4):740–53. doi: 10.1101/gr.280989.125 (PMC13138014; doi:10.1101/gr.280989.125)
Supplement: Supplement 1 [file Supplemental_Code.zip › imputefirst-main/plots_data_scripts/upstream_plots/impute_time_stats.csv]

bcategory	method	variable	timeval
glimpse_unphased	bowtie2_bcftools	0.01	27.91
glimpse_unphased	bowtie2_bcftools	0.05	27.71
glimpse_unphased	bowtie2_bcftools	0.1	27.68
glimpse_unphased	bowtie2_bcftools	0.2	27.54
glimpse_unphased	bowtie2_bcftools	0.5	27.51
glimpse_unphased	bowtie2_bcftools	1	27.47
glimpse_unphased	bowtie2_bcftools	2	27.55
glimpse_unphased	bowtie2_bcftools	5	27.64
beagle	bowtie2_bcftools	0.01	56.04
beagle	bowtie2_bcftools	0.05	56.52
beagle	bowtie2_bcftools	0.1	57.42
beagle	bowtie2_bcftools	0.2	57.73
beagle	bowtie2_bcftools	0.5	57.92
beagle	bowtie2_bcftools	1	58.41
beagle	bowtie2_bcftools	2	57.87
beagle	bowtie2_bcftools	5	59.34
glimpse_phased	bowtie2_bcftools	0.01	28.83
glimpse_phased	bowtie2_bcftools	0.05	28.63
glimpse_phased	bowtie2_bcftools	0.1	28.62
glimpse_phased	bowtie2_bcftools	0.2	28.47
glimpse_phased	bowtie2_bcftools	0.5	28.43
glimpse_phased	bowtie2_bcftools	1	28.38
glimpse_phased	bowtie2_bcftools	2	28.44
glimpse_phased	bowtie2_bcftools	5	28.53
