# Supplementary material for: Minimizing reference bias with an imputed personalized reference
Source: Genome Res. 2026 Apr;36(4):740–53. doi: 10.1101/gr.280989.125 (PMC13138014; doi:10.1101/gr.280989.125)
Supplement: Supplement 1 [file Supplemental_Code.zip › imputefirst-main/plots_data_scripts/upstream_plots/panels_accuracy_happy.csv]

Panel	Pipeline	Mode	FP	FN	Precision	Sensitivity	F_measure
HGSVC2	BBBC5	all	539523	476511	0.8623	0.8775	0.8697
HGSVC2	BBBC20	all	317373	192261	0.9193	0.9505	0.9345
HGSVC2	BBBC30	all	314685	186980	0.9200	0.9519	0.9355
HGSVC3	BBBC5	all	505627	355348	0.8753	0.9086	0.8916
HGSVC3	BBBC20	all	280622	100043	0.9312	0.9742	0.9522
HGSVC3	BBBC30	all	277354	96345	0.9321	0.9752	0.9531
HPRC_filtered	BBBC5	all	534689	434932	0.8662	0.8882	0.8770
HPRC_filtered	BBBC20	all	318868	204566	0.9204	0.9474	0.9337
HPRC_filtered	BBBC30	all	316533	200963	0.9210	0.9483	0.9344
