# Supplementary material for: Minimizing reference bias with an imputed personalized reference
Source: Genome Res. 2026 Apr;36(4):740–53. doi: 10.1101/gr.280989.125 (PMC13138014; doi:10.1101/gr.280989.125)
Supplement: Supplement 1 [file Supplemental_Code.zip › imputefirst-main/plots_data_scripts/upstream_plots/phase1_mem_stats.csv]

bcategory	method	variable	memval
glimpse_phased	bowtie2_bcftools	0.01	0.35
glimpse_phased	bowtie2_bcftools	0.05	0.35
glimpse_phased	bowtie2_bcftools	0.1	0.35
glimpse_phased	bowtie2_bcftools	0.2	0.34
glimpse_phased	bowtie2_bcftools	0.5	0.34
glimpse_phased	bowtie2_bcftools	1	0.34
glimpse_phased	bowtie2_bcftools	2	0.33
glimpse_phased	bowtie2_bcftools	5	0.34
preimpute	bowtie2_bcftools	0.01	3.41
preimpute	bowtie2_bcftools	0.05	3.42
preimpute	bowtie2_bcftools	0.1	3.42
preimpute	bowtie2_bcftools	0.2	3.43
preimpute	bowtie2_bcftools	0.5	3.43
preimpute	bowtie2_bcftools	1	3.44
preimpute	bowtie2_bcftools	2	3.44
preimpute	bowtie2_bcftools	5	3.44
total	bowtie2_bcftools	0.01	3.41
total	bowtie2_bcftools	0.05	3.42
total	bowtie2_bcftools	0.1	3.42
total	bowtie2_bcftools	0.2	3.43
total	bowtie2_bcftools	0.5	3.43
total	bowtie2_bcftools	1	3.44
total	bowtie2_bcftools	2	3.44
total	bowtie2_bcftools	5	3.44
