# Supplementary material for: Minimizing reference bias with an imputed personalized reference
Source: Genome Res. 2026 Apr;36(4):740–53. doi: 10.1101/gr.280989.125 (PMC13138014; doi:10.1101/gr.280989.125)
Supplement: Supplement 1 [file Supplemental_Code.zip › imputefirst-main/plots_data_scripts/upstream_plots/phase1_time_stats.csv]

bcategory	method	variable	timeval
glimpse_phased	bowtie2_bcftools	0.01	28.83
glimpse_phased	bowtie2_bcftools	0.05	28.63
glimpse_phased	bowtie2_bcftools	0.1	28.62
glimpse_phased	bowtie2_bcftools	0.2	28.47
glimpse_phased	bowtie2_bcftools	0.5	28.43
glimpse_phased	bowtie2_bcftools	1	28.38
glimpse_phased	bowtie2_bcftools	2	28.44
glimpse_phased	bowtie2_bcftools	5	28.53
preimpute	bowtie2_bcftools	0.01	2.15
preimpute	bowtie2_bcftools	0.05	9.6
preimpute	bowtie2_bcftools	0.1	17.55
preimpute	bowtie2_bcftools	0.2	30.18
preimpute	bowtie2_bcftools	0.5	67.07
preimpute	bowtie2_bcftools	1	112.56
preimpute	bowtie2_bcftools	2	166.05
preimpute	bowtie2_bcftools	5	269.83
total	bowtie2_bcftools	0.01	30.98
total	bowtie2_bcftools	0.05	38.23
total	bowtie2_bcftools	0.1	46.17
total	bowtie2_bcftools	0.2	58.65
total	bowtie2_bcftools	0.5	95.5
total	bowtie2_bcftools	1	140.94
total	bowtie2_bcftools	2	194.49
total	bowtie2_bcftools	5	298.36
