# Supplementary material for: Minimizing reference bias with an imputed personalized reference
Source: Genome Res. 2026 Apr;36(4):740–53. doi: 10.1101/gr.280989.125 (PMC13138014; doi:10.1101/gr.280989.125)
Supplement: Supplement 1 [file Supplemental_Code.zip › imputefirst-main/plots_data_scripts/upstream_plots/samples_panel_accuracy_happy.csv]

Sample	Panel	Pipeline	Mode	FP	FN	Precision	Sensitivity	F_measure
HG001	HGSVC3	BBBC20	all	240538	135422	0.9376	0.9636	0.9504
HG001	HGSVC3	BBBC30	all	235497	131333	0.9389	0.9647	0.9516
HG001	HGSVC3	BBBC5	all	458402	343610	0.8811	0.9077	0.8942
HG003	HGSVC3	BBBC20	all	267619	129695	0.9330	0.9662	0.9493
HG003	HGSVC3	BBBC30	all	262768	125880	0.9342	0.9671	0.9504
HG003	HGSVC3	BBBC5	all	479452	355686	0.8793	0.9072	0.8930
HG004	HGSVC3	BBBC20	all	270502	130971	0.9327	0.9660	0.9491
HG004	HGSVC3	BBBC30	all	268129	126518	0.9334	0.9672	0.9500
HG004	HGSVC3	BBBC5	all	491967	367682	0.8770	0.9047	0.8906
HG005	HGSVC3	BBBC20	all	235957	149809	0.9378	0.9594	0.9485
HG005	HGSVC3	BBBC30	all	229327	145144	0.9395	0.9607	0.9500
HG005	HGSVC3	BBBC5	all	427052	339859	0.8873	0.9080	0.8975
