# Supplementary material for: Minimizing reference bias with an imputed personalized reference
Source: Genome Res. 2026 Apr;36(4):740–53. doi: 10.1101/gr.280989.125 (PMC13138014; doi:10.1101/gr.280989.125)
Supplement: Supplement 1 [file Supplemental_Code.zip › imputefirst-main/plots_data_scripts/upstream_plots/window_accuracy_filt_prep.csv]

imputetype	method	fn	variable	m1_5	m6_10	m11_n
beagle	bowtie2_bcftools	any	0.01	0.89	0.78	0.67
beagle	bowtie2_bcftools	any	0.05	0.9	0.8	0.69
beagle	bowtie2_bcftools	any	0.1	0.9	0.81	0.7
beagle	bowtie2_bcftools	any	0.2	0.91	0.81	0.7
beagle	bowtie2_bcftools	any	0.5	0.91	0.82	0.71
beagle	bowtie2_bcftools	any	1	0.92	0.84	0.72
beagle	bowtie2_bcftools	any	2	0.94	0.87	0.75
beagle	bowtie2_bcftools	any	5	0.97	0.92	0.78
beagle	bowtie2_bcftools	any	10	0.98	0.94	0.79
beagle	bowtie2_bcftools	any	20	0.98	0.94	0.79
glimpse	bowtie2_bcftools	any	0.01	0.93	0.82	0.68
glimpse	bowtie2_bcftools	any	0.05	0.94	0.83	0.69
glimpse	bowtie2_bcftools	any	0.1	0.94	0.84	0.7
glimpse	bowtie2_bcftools	any	0.2	0.94	0.85	0.71
glimpse	bowtie2_bcftools	any	0.5	0.95	0.86	0.71
glimpse	bowtie2_bcftools	any	1	0.96	0.87	0.72
glimpse	bowtie2_bcftools	any	2	0.97	0.9	0.74
glimpse	bowtie2_bcftools	any	5	0.98	0.9	0.74
glimpse	bowtie2_bcftools	any	10	0.98	0.91	0.74
glimpse	bowtie2_bcftools	any	20	0.98	0.91	0.74
